# Supplementary material for: Outcome of Cerebral Venous Thrombosis Requiring Mechanical Ventilation
Source: J Clin Med. 2025 Apr 24;14(9):2930. doi: 10.3390/jcm14092930 (PMC12072781; doi:10.3390/jcm14092930)
Supplement: Supplementary file 1 [file jcm-14-02930-s001.zip]

Archive with 1 entries (1 files):
- jcm-3487424-supplementary.pdf
